# Supplementary material for: A Novel Pyroptosis-Related lncRNAs Signature for Predicting the Prognosis of Kidney Renal Clear Cell Carcinoma and Its Associations with Immunity
Source: J Oncol. 2021 Oct 18;2021:9997185. doi: 10.1155/2021/9997185 (PMC8577956; doi:10.1155/2021/9997185)
Supplement: Supplementary Materials — Supplementary File Table S1. Patients' clinical features from the TCGA dataset. Supplementary File Table S2. 33 pyroptosis-related genes. Supplementary File Table S3. The sequences of primers and siRNAs used in this study. Supplementary File Table S4. 14 pyroptosis-related DEGs from TCGA-KIRC. Supplementary File Table S5. 1042 pyroptosis-related lncRNAs. Supplementary File Table S6. 299 significant pyroptosis-related lncRNAs after univariate Cox analysis. Supplementary File Figure S1. 14 pyroptosis-related DEGs from TCGA-KIRC. [file 9997185.f1.zip]

Archive with 7 entries (7 files):
- 9997185.f1/FigureS1.pdf
- 9997185.f1/Table S1 (1).docx
- 9997185.f1/Table S2 (1).docx
- 9997185.f1/Table S3 (1).docx
- 9997185.f1/Table S4 (1).docx
- 9997185.f1/Table S5 (1).docx
- 9997185.f1/Table S6 (1).docx
